# Supplementary material for: Metabolic Analysis of Medicinal Dendrobium officinale and Dendrobium huoshanense during Different Growth Years
Source: PLoS One. 2016 Jan 11;11(1):e0146607. doi: 10.1371/journal.pone.0146607 (PMC4709240; doi:10.1371/journal.pone.0146607)
Supplement: S1 Table — (XLS) [file pone.0146607.s001.xls]

## Sheet: Sheet1
S1 Table. Major metabolites during different growth stages of D.officinale and D.hoshanense
	Fe-1	Fe-2	Fe-3	M-1	M-2	M-3
Amino acids
Alanine	1130701	401909	176456	0	26705	0
Valine	208011	350666	79595	0	0	657795
Norleucine	0	453434	2364.5	0	92305	93820
Isoleucine	72623	281049	0	0	27260	0
Leucine	17529	0	0	0	0	0
Proline	927862	230814	46460.5	30080	655427	2.70857e+06
Glycine	171002	122280	89551.5	0	0	0
Serine	715054	232918	105524	0	0	0
Threonine	241226	170690	36984.5	0	0	0
Aspartate	890604	134284	78615	0	0	0
Glutamate	679410	117578	81651	0	0	0
Glutamine	2041435	325458	0	0	0	0
Asparagine	4760864	39180	0	0	0	0
Phenylalanine	186548	320272	71691	0	0	0
Methionine	0	0	0	0	66490	0
Allylglycine	0	0	0	0	14110	0
Organic acids
2-Keto-l-gluconate	1.9269e+06	502382	0	0	1992255	2592170
Gluconate	132764	375388	161876	0	0	1881440
Glucuronate	152857	0	809685	0	0	0
Glucarate	8896	0	0	0	607200	0
Galactarate	270643	0	0	0	0	0
Pyruvate	234031	197052	43592.5	262670	0	0
Fumarate	0	6641	0	25685	456680	39430
2-ketoglutarate	381578	0	0	0	0	0
Threonate	3.07087e+07	0	0	3457810	688890	2409810
Mannonate	0	0	0	490315	482840	746795
Ribonate	1763475	380424	0	826885	0	2148795
Benzoate	37187.3	226260	279388	153530	171877	572490
Phenylacetate	0	0	1205	261650	197800	0
Succinate	2.47612e+08	5.20724e+07	4.74871e+07	184852455	280426810	637266030
Tartarate	396071	0	0	0	0	0
Oxalate	861190	789035	460550	213690	0	0
Butanoate	1.09081e+06	447272	33570.5	206470	131450	256225
Propanoate	5.09058e+06	7888871	2136860	2517080	4055720	3522480
Pentanoate	0	0	13365	0	0	0
Hexanoate	0	10478	0	67550	0	0
Acetate	40890.3	19214.5	26172.5	95730	71005	248780
Nonanoate	20166	27104	26328	0	0	0
Carbamate	3.69591e+07	3.82901e+07	34463336	0	331680	0
Phthalate	257802	54809.3	35012	304135	126720	203790
Isophthalate	8904	0	1882	0	0	0
Terephthalate	13854	0	0	0	1088900	0
1-Naphthalenesulfonate	47305.7	49385	57413	0	0	0
2-Butenedioate	275359	153550	237152	305455	0	1005125
2-Butenoate	0	0	60544	0	155820	0
Glutarate	11892.5	0	9137.5	113340	29390	37400
1-Cyclohexene-1-carboxylic acid	8.16284e+07	950550	1389140	29809660	35581160	3.76937e+07
Trans-2,3-Dimethylacrylate	58034.7	57880	53695	0	0	0
Citrate	3.81392e+06	6746951	2279685	0	0	0
Galacturonate	0	0	942636	0	0	0
Arabino-Hexonate	2.83771e+06	0	0	0	0	0
Fatty acids
Oleate	569350	1680040	308809	0	14983360	0
Octadecanoate	6.01042e+06	5.33451e+06	4571140	1830520	2303195	3.2671e+06
n-Pentadecanoate	0	25512	0	0	0	0
Tetradecanoate	127576	83369.5	93951.5	0	593150	0
Hexadecanoate	1.09519e+07	8637766	11404320	3618500	7562100	7.67921e+06
2-Monopalmitoylglycerol	126185	117621	134680	0	0	0
Alcohols
Glycerol	2399074	2.31004e+06	1.49527e+06	2.64952e+06	1.87337e+06	4.22227e+06
Threitol	0	36422.5	0	0	0	0
Galactitol	0	0	101265	0	0	0
Arabitol	0	211798	242305	1711350	372850	937360
Myo-inositol	8.17462e+06	2.06207e+06	3355031	76029710	5.37056e+07	41148410
Glucitol	4.22604e+06	404942	349023	0	0	3841650
Mannitol	0	661179	160538	0	554800	2526630
1,2-Propanediol	7775	0	0	0	63255	0
1,2-Butanediol	0	0	60295	663100	0	0
Benzenemethanol	37823	0	1926	204365	286330	0
Ethanol	4859	8622	10148.5	0	70400	0
Sugars and glycosides
Trehalose	604597	140552	347276	514384525	1.16712e+06	5.06761e+08
Mannobiose	3.95793e+06	0	1371679	0	0	0
Sucrose	7.55326e+07	2.77741e+08	2.67595e+08	1.97632e+09	1.52101e+09	2.37614e+09
Cellobiose	2.47181e+06	0	371411	0	0	0
Glucose	44212710	30556856	15732612	2.24304e+09	1.38991e+09	1293923590
Galactose	3.24616e+06	768418	374102	1.39263e+07	16003790	198638980
Mannose	8.79252e+07	4462565	822244	3.34823e+06	8756300	745103200
Ribose	606222	76346189	665096	0	0	0
Lyxofuranose	398862	435275	688431	0	0	0
Fructose	24770517	24403069	9.89875e+06	5.1458e+09	8.43452e+08	1317038610
Sorbopyranose	0	126313	0	0	346515	29150220
Levoglucosan	226935	242001	349999	0	1097060	1.63396e+06
Xylose	0	0	104132	0	0	27318440
Erythrose	1.02015e+06	633242	670915	3.49585e+06	3096460	30033340
Arabinose	1446338	23442.5	379480	2449770	1.27314e+06	2430130
Sedoheptulose	119228	78475	293150	520260	258580	478630
Allose	0	0	216280	60100	0	453570
Maltose	0	173487	0	0	0	0
Tagatose	0	593681	0	0	0	0
Turanose	0	0	0	0	0	9359740
Talose	0	0	0	0	0	19342930
Rhamnopyranose	0	0	0	529030	0	0
Glucopyranoside	742434	307697	95196.5	63500	8437660	11388370
2-O-Glycerol-α-d-galactopyranoside	95118	30444	129100	508950	0	778500
Mannopyranoside	113235	0	0	0	0	0
Sorbopyranoside	3155	0	0	0	0	0
Amines and amides
Ethanamine	443746	272831	163721	0	0	0
Triethylamine	28735	27711	15326	0	0	0
1,4-Butanediamine	2.08435e+06	1792267	1765608	0	0	0
Benzamide	6943	7224	8137	61936.7	64485	90903.3
Benzenesulfonamide	8244	0	1670	0	753750	0
Lysergamide	0	0	2733	32930	0	0
Hexadecanamide	0	0	0	8622800	7159145	6691820
Octadecanamide	0	0	0	2848300	3699390	4845290
Alkanes
Ethane	561629	591226	564656	0	155775	0
Butane	45826	6752.5	0	0	0	0
Hexane	22927.7	48295.7	59131.3	199872	89675	254307
Heptane	38258	32892	48964	0	293050	104240
Octane	292087	98747.7	117295	133410	163827	296170
Decane	429692	182874	239339	149660	193210	138595
Nonane	203698	108183	105996	0	264163	338547
Undecane	660524	767795	1.2918e+06	447670	0	722360
Dodecane	1.28188e+06	672728	614894	517070	431300	1.59953e+06
Tridecane	258803	155457	164124	0	0	0
Tetradecane	317784	43584.7	145884	0	0	0
Pentadecane	661630	900348	636286	828500	0	0
Hexadecane	284319	693143	556816	0	1212780	258280
Heptadecane	519663	0	269178	0	0	0
Nonadecane	179410	315854	121980	0	0	1347510
Eicosane	70591	542205	518657	0	0	0
Heneicosane	195072	139690	229994	0	0	0
Tetracosane	99599	158366	29903	0	0	0
Heptacosane	283602	381815	684155	0	0	0
Ketones
Ethanone	12738	0	9727	35510	241640	18010
D-Psicose	0	0	0	0	769457300	0
Propan-1-one	0	0	0	127000	89720	133210
Other
Sulfurous acid	40183	133618	32619	0	0	0
Phosphate (3:1)	25759152	2722024	3.05565e+06	31219680	5926780	53406890
Benzene	175931	190004	230991	129215	119310	270800
Urea	949524	1564212	497850	0	17290	0
Phenol	0	11596	24115	84850	0	0
Piperidine	157401	110436	240316	39400	0	0
α-Pinene	558791	546270	595323	0	0	0
Cadaverine	0	111782	0	0	0	0
Oleanitrile	7907897	5.5904e+06	6539058	0	0	994430
1-Piperidinecarboxaldehyde	83741	0	97319.5	221030	324970	0
Benzonitrile	0	0	0	80595970	75458220	8.37075e+07
Coumarin	0	0	29355	0	0	0
1,2-Benzenediol	0	0	15525	1432950	0	0
Quinoline	0	0	12380	0	287450	88150
Thiophene	0	0	0	230040	796140	229040
